# Supplementary material for: Metabolomics combined with transcriptomics reveals the formation mechanism of different leaf colors of Heuchera micrantha
Source: Front Plant Sci. 2025 Sep 26;16:1672924. doi: 10.3389/fpls.2025.1672924 (PMC12511031; doi:10.3389/fpls.2025.1672924)
Supplement: Supplementary Table 1 — Summary of transcriptome sequencing data for Heuchera micrantha leaves with two different colors. [file Table1.xlsx]

## Sheet: Sheet1
Table S1 Summary of transcriptome sequencing data for Heuchera micrantha leaves with two different colors
Index	All	GC%	Min length	Median length	Max length	N50
Transcript	167535	40.83	181	1172	16930	2105
Gene	40863	40.84	201	529	16930	1848
