# Supplementary material for: Metabolomics combined with transcriptomics reveals the formation mechanism of different leaf colors of Heuchera micrantha
Source: Front Plant Sci. 2025 Sep 26;16:1672924. doi: 10.3389/fpls.2025.1672924 (PMC12511031; doi:10.3389/fpls.2025.1672924)
Supplement: Supplementary Table 2 — The details about the R package used for data analysis. [file Table2.xlsx]

## Sheet: Sheet1
Table S2 Summary of R package used
Name	Version
ggplot2	3.5.1
getopt	1.20.4
pheatmap	1.0.12
reshape2	1.4.4
tidyverse	2.0.0
openxlsx	4.2.7
dplyr	1.1.4
OmicsPLS	2.0.2
ggforce	0.4.2
ggrepel	0.9.6
pathview	1.46.0
